# Supplementary material for: Real-time quantitative monitoring of hiPSC-based model of macular degeneration on Electric Cell-substrate Impedance Sensing microelectrodes
Source: Biosens Bioelectron. 2015 Sep 15;71:445–55. doi: 10.1016/j.bios.2015.04.079 (PMC4456427; doi:10.1016/j.bios.2015.04.079)
Supplement: Supplementary file 4 — Supplementary material [file mmc4.zip]

Archive with 1 entries (1 files):
- mmc4.jpg
